# Supplementary material for: The patient experience in community mental health services for older people: a concept mapping approach to support the development of a new quality measure
Source: BMC Health Serv Res. 2018 Jun 18;18:461. doi: 10.1186/s12913-018-3231-6 (PMC6006855; doi:10.1186/s12913-018-3231-6)
Supplement: Supplementary file 1 — Stata Do File. Contains a STATA do file for multidimensional scaling, including the similarity matrix (raw data) used to construct the analysis presented within the manuscript. (TXT 46 kb) [file 12913_2018_3231_MOESM1_ESM.txt]

SUPPLEMENTARY FILE 1: STATA DO FILE FOR MULTIDIMENSIONAL SCALING

Article Title:  The patient experience in community mental health services for older people: A concept mapping approach to support the development of a new quality measure.

Authors: Wilberforce M, Batten E, Challis D, Davies L, Kelly MP, Roberts C.

Journal: The Patient.

*THE FOLLOWING STATA DO FILE REPRODUCES THE MULTIDIMENSIONAL SCALING RESULTS IN THE ACCOMPANYING ARTICLE
#delimit;
matrix input D=(
1,0.71428571,0.23809524,0.47619048,0,0.0952381,0.04761905,0.14285714,0.57142857,0.04761905,0.0952381,0.0952381,0.26190476,0.0952381,0.35714286,0.28571429,0.0952381,0.0952381,0.14285714,0.0952381,0.0952381,0.02380952,0.14285714,0,0.02380952,0.02380952,0.64285714,0.52380952,0.14285714,0.0952381,0.16666667,0.57142857,0.28571429,0.16666667,0.02380952,0.16666667,0,0.11904762,0.04761905,0.04761905,0.11904762,0.11904762,0.16666667,0.28571429,0.21428571,0.0952381,0.14285714,0.07142857,0.02380952,0.02380952,0.26190476,0.11904762,0.14285714,0.07142857,0.19047619,0.23809524,0.0952381,0.26190476,0.07142857,0.11904762,0.19047619,0.14285714,0.04761905,0.04761905,0.33333333,0.47619048,0.04761905\
0.71428571,1,0.26190476,0.64285714,0,0.04761905,0.02380952,0.26190476,0.5,0.02380952,0.07142857,0.02380952,0.19047619,0.04761905,0.33333333,0.30952381,0.02380952,0.04761905,0.11904762,0.07142857,0.0952381,0.04761905,0.0952381,0,0,0.02380952,0.66666667,0.66666667,0.02380952,0.0952381,0.14285714,0.61904762,0.33333333,0.28571429,0.07142857,0.0952381,0.02380952,0.16666667,0.02380952,0.04761905,0.14285714,0.07142857,0.19047619,0.35714286,0.16666667,0.07142857,0.16666667,0.04761905,0.04761905,0.02380952,0.30952381,0.11904762,0.11904762,0.11904762,0.19047619,0.23809524,0.07142857,0.19047619,0.07142857,0.07142857,0.16666667,0.0952381,0.04761905,0.04761905,0.38095238,0.35714286,0.07142857\
0.23809524,0.26190476,1,0.33333333,0.11904762,0.07142857,0.11904762,0.14285714,0.19047619,0.02380952,0.07142857,0.02380952,0.07142857,0.04761905,0.38095238,0.16666667,0.02380952,0.04761905,0.0952381,0.04761905,0.11904762,0.14285714,0.07142857,0.04761905,0.02380952,0.04761905,0.35714286,0.23809524,0.02380952,0.04761905,0.0952381,0.33333333,0.42857143,0.33333333,0.0952381,0.19047619,0.14285714,0.19047619,0.0952381,0.11904762,0.30952381,0.04761905,0.23809524,0.52380952,0.52380952,0.07142857,0.11904762,0.11904762,0.0952381,0.07142857,0.16666667,0.14285714,0.14285714,0.0952381,0.21428571,0.02380952,0.02380952,0.11904762,0.04761905,0.0952381,0.11904762,0.19047619,0.11904762,0.07142857,0.23809524,0.14285714,0.04761905\
0.47619048,0.64285714,0.33333333,1,0.07142857,0.11904762,0.14285714,0.23809524,0.33333333,0.02380952,0.11904762,0.07142857,0.23809524,0.04761905,0.4047619,0.35714286,0.07142857,0.07142857,0.0952381,0.16666667,0.11904762,0,0.14285714,0,0.02380952,0.02380952,0.57142857,0.42857143,0.07142857,0.0952381,0.19047619,0.52380952,0.54761905,0.38095238,0.04761905,0.16666667,0.07142857,0.16666667,0.02380952,0.0952381,0.35714286,0.11904762,0.30952381,0.47619048,0.28571429,0.0952381,0.19047619,0.16666667,0.04761905,0.02380952,0.26190476,0.14285714,0.14285714,0.07142857,0.28571429,0.19047619,0.07142857,0.19047619,0.14285714,0.0952381,0.19047619,0.11904762,0.07142857,0.02380952,0.38095238,0.30952381,0.02380952\
0,0,0.11904762,0.07142857,1,0.07142857,0.78571429,0.02380952,0.07142857,0.04761905,0.04761905,0,0,0,0.0952381,0.16666667,0,0,0.11904762,0.11904762,0.02380952,0.19047619,0.02380952,0.26190476,0.28571429,0.23809524,0.02380952,0,0.04761905,0.07142857,0.04761905,0,0.04761905,0.0952381,0.11904762,0.04761905,0.4047619,0.04761905,0.02380952,0.14285714,0.0952381,0.02380952,0.0952381,0.04761905,0.04761905,0.16666667,0.02380952,0.21428571,0.16666667,0.26190476,0.11904762,0.16666667,0,0.16666667,0.04761905,0.02380952,0.21428571,0.16666667,0,0.02380952,0.07142857,0,0.11904762,0.26190476,0.02380952,0.0952381,0.21428571\
0.0952381,0.04761905,0.07142857,0.11904762,0.07142857,1,0.07142857,0.5,0.14285714,0.04761905,0.0952381,0.02380952,0.14285714,0.11904762,0.07142857,0.19047619,0.02380952,0.19047619,0.04761905,0.66666667,0.30952381,0.02380952,0.0952381,0.02380952,0,0,0.07142857,0.0952381,0.14285714,0.76190476,0.57142857,0.04761905,0.04761905,0.16666667,0.02380952,0.26190476,0.23809524,0.0952381,0.38095238,0.04761905,0.14285714,0.04761905,0.23809524,0.07142857,0.04761905,0.07142857,0.47619048,0.42857143,0.14285714,0.04761905,0.16666667,0.23809524,0.04761905,0.35714286,0.04761905,0.21428571,0.07142857,0.07142857,0.0952381,0.04761905,0.04761905,0,0.07142857,0.11904762,0.0952381,0.11904762,0.07142857\
0.04761905,0.02380952,0.11904762,0.14285714,0.78571429,0.07142857,1,0,0.07142857,0.04761905,0.04761905,0.04761905,0.07142857,0.04761905,0.19047619,0.26190476,0.07142857,0.04761905,0.16666667,0.07142857,0.02380952,0.19047619,0.04761905,0.23809524,0.26190476,0.23809524,0.11904762,0.04761905,0.07142857,0.04761905,0.04761905,0.04761905,0.04761905,0.14285714,0.0952381,0.11904762,0.33333333,0.07142857,0.02380952,0.16666667,0.16666667,0.0952381,0.14285714,0.14285714,0.07142857,0.16666667,0,0.14285714,0.11904762,0.21428571,0.11904762,0.16666667,0.02380952,0.14285714,0.07142857,0.02380952,0.21428571,0.19047619,0.04761905,0.0952381,0.07142857,0.02380952,0.14285714,0.23809524,0.04761905,0.11904762,0.21428571\
0.14285714,0.26190476,0.14285714,0.23809524,0.02380952,0.5,0,1,0.21428571,0.02380952,0.0952381,0.04761905,0.26190476,0.04761905,0.11904762,0.21428571,0.04761905,0.07142857,0.04761905,0.45238095,0.4047619,0.07142857,0.23809524,0.07142857,0.04761905,0.0952381,0.19047619,0.28571429,0.14285714,0.45238095,0.54761905,0.26190476,0.11904762,0.23809524,0.04761905,0.11904762,0.16666667,0.0952381,0.14285714,0.11904762,0.16666667,0.04761905,0.26190476,0.19047619,0.0952381,0.07142857,0.45238095,0.23809524,0.11904762,0.07142857,0.19047619,0.23809524,0.11904762,0.28571429,0.07142857,0.07142857,0,0.0952381,0.0952381,0.07142857,0.11904762,0.0952381,0.07142857,0.04761905,0.23809524,0.07142857,0.02380952\
0.57142857,0.5,0.19047619,0.33333333,0.07142857,0.14285714,0.07142857,0.21428571,1,0.04761905,0.16666667,0.0952381,0.23809524,0.0952381,0.30952381,0.23809524,0.0952381,0.11904762,0.0952381,0.19047619,0.0952381,0.07142857,0.11904762,0.02380952,0.07142857,0.02380952,0.42857143,0.42857143,0.19047619,0.14285714,0.16666667,0.45238095,0.21428571,0.16666667,0.14285714,0.19047619,0.0952381,0.14285714,0.0952381,0.16666667,0.16666667,0.16666667,0.23809524,0.28571429,0.21428571,0.14285714,0.0952381,0.14285714,0.0952381,0.04761905,0.33333333,0.14285714,0.14285714,0.0952381,0.14285714,0.19047619,0.11904762,0.23809524,0.11904762,0.14285714,0.16666667,0.11904762,0.19047619,0.11904762,0.21428571,0.38095238,0.07142857\
0.04761905,0.02380952,0.02380952,0.02380952,0.04761905,0.04761905,0.04761905,0.02380952,0.04761905,1,0.42857143,0.45238095,0.26190476,0.38095238,0.21428571,0.07142857,0.45238095,0.33333333,0.14285714,0.02380952,0.07142857,0.19047619,0.28571429,0.21428571,0.19047619,0.30952381,0.07142857,0.04761905,0.16666667,0,0.02380952,0.02380952,0.02380952,0.04761905,0.21428571,0.07142857,0.02380952,0.07142857,0.19047619,0.0952381,0.02380952,0.57142857,0.07142857,0,0.02380952,0.21428571,0.02380952,0,0.0952381,0.21428571,0.04761905,0.04761905,0.28571429,0.23809524,0.19047619,0.26190476,0.23809524,0.11904762,0.23809524,0.26190476,0.19047619,0.26190476,0.30952381,0.16666667,0.07142857,0.0952381,0.19047619\
0.0952381,0.07142857,0.07142857,0.11904762,0.04761905,0.0952381,0.04761905,0.0952381,0.16666667,0.42857143,1,0.80952381,0.5952381,0.83333333,0.23809524,0.14285714,0.78571429,0.64285714,0.04761905,0.04761905,0.04761905,0.07142857,0.57142857,0.07142857,0.04761905,0.14285714,0.0952381,0.11904762,0.45238095,0.02380952,0.07142857,0.07142857,0.07142857,0.02380952,0.11904762,0.11904762,0.02380952,0.11904762,0.30952381,0.0952381,0.07142857,0.33333333,0.14285714,0.07142857,0.0952381,0.0952381,0.04761905,0.02380952,0.02380952,0.11904762,0.0952381,0.0952381,0.54761905,0.11904762,0.11904762,0.30952381,0.19047619,0.11904762,0.28571429,0.38095238,0.30952381,0.35714286,0.04761905,0.16666667,0.11904762,0.14285714,0.0952381\
0.0952381,0.02380952,0.02380952,0.07142857,0,0.02380952,0.04761905,0.04761905,0.0952381,0.45238095,0.80952381,1,0.5952381,0.83333333,0.23809524,0.07142857,0.92857143,0.5952381,0.0952381,0.07142857,0.11904762,0.07142857,0.52380952,0.04761905,0.07142857,0.14285714,0.07142857,0.07142857,0.47619048,0,0.07142857,0.04761905,0.04761905,0,0.19047619,0.04761905,0,0.0952381,0.23809524,0.11904762,0.02380952,0.35714286,0.07142857,0.04761905,0.0952381,0.0952381,0.04761905,0.07142857,0.07142857,0.04761905,0,0.04761905,0.57142857,0.11904762,0.16666667,0.33333333,0.16666667,0.11904762,0.35714286,0.45238095,0.35714286,0.42857143,0.0952381,0.0952381,0.11904762,0.11904762,0.07142857\
0.26190476,0.19047619,0.07142857,0.23809524,0,0.14285714,0.07142857,0.26190476,0.23809524,0.26190476,0.5952381,0.5952381,1,0.57142857,0.21428571,0.16666667,0.5952381,0.38095238,0.0952381,0.14285714,0.11904762,0.02380952,0.45238095,0,0.02380952,0.0952381,0.11904762,0.19047619,0.38095238,0.04761905,0.11904762,0.21428571,0.11904762,0.04761905,0.0952381,0.11904762,0,0.04761905,0.19047619,0.14285714,0.07142857,0.23809524,0.11904762,0.0952381,0.0952381,0.0952381,0.11904762,0.07142857,0.04761905,0.04761905,0.11904762,0.11904762,0.4047619,0.11904762,0.19047619,0.4047619,0.16666667,0.16666667,0.30952381,0.33333333,0.28571429,0.26190476,0.07142857,0.11904762,0.16666667,0.19047619,0.04761905\
0.0952381,0.04761905,0.04761905,0.04761905,0,0.11904762,0.04761905,0.04761905,0.0952381,0.38095238,0.83333333,0.83333333,0.57142857,1,0.19047619,0.14285714,0.80952381,0.71428571,0.0952381,0.11904762,0.02380952,0.11904762,0.52380952,0.04761905,0.04761905,0.11904762,0.02380952,0.07142857,0.57142857,0.07142857,0.0952381,0.02380952,0.02380952,0.02380952,0.14285714,0.11904762,0.04761905,0.07142857,0.33333333,0.11904762,0.07142857,0.35714286,0.0952381,0.07142857,0.04761905,0.07142857,0.04761905,0.02380952,0.0952381,0.04761905,0.07142857,0.11904762,0.57142857,0.0952381,0.0952381,0.30952381,0.21428571,0.04761905,0.23809524,0.4047619,0.38095238,0.4047619,0.04761905,0.21428571,0.14285714,0.19047619,0.0952381\
0.35714286,0.33333333,0.38095238,0.4047619,0.0952381,0.07142857,0.19047619,0.11904762,0.30952381,0.21428571,0.23809524,0.23809524,0.21428571,0.19047619,1,0.30952381,0.21428571,0.16666667,0.11904762,0.0952381,0.16666667,0.0952381,0.16666667,0.07142857,0.07142857,0.07142857,0.47619048,0.28571429,0.16666667,0.11904762,0.14285714,0.26190476,0.28571429,0.23809524,0.07142857,0.19047619,0.02380952,0.11904762,0.11904762,0.11904762,0.28571429,0.23809524,0.21428571,0.30952381,0.23809524,0.0952381,0.14285714,0.07142857,0.04761905,0.07142857,0.16666667,0.0952381,0.23809524,0.21428571,0.23809524,0.16666667,0.16666667,0.16666667,0.16666667,0.19047619,0.26190476,0.23809524,0.14285714,0.0952381,0.19047619,0.19047619,0.0952381\
0.28571429,0.30952381,0.16666667,0.35714286,0.16666667,0.19047619,0.26190476,0.21428571,0.23809524,0.07142857,0.14285714,0.07142857,0.16666667,0.14285714,0.30952381,1,0.04761905,0.19047619,0.0952381,0.07142857,0.02380952,0.0952381,0.04761905,0.0952381,0.07142857,0,0.38095238,0.33333333,0.07142857,0.19047619,0.0952381,0.26190476,0.21428571,0.23809524,0.04761905,0.14285714,0.14285714,0.16666667,0.16666667,0.11904762,0.21428571,0.07142857,0.26190476,0.23809524,0.11904762,0.11904762,0.11904762,0.07142857,0.07142857,0.11904762,0.19047619,0.14285714,0.07142857,0.21428571,0.14285714,0.16666667,0.07142857,0.21428571,0.0952381,0.11904762,0.07142857,0.04761905,0.14285714,0.0952381,0.21428571,0.30952381,0.16666667\
0.0952381,0.02380952,0.02380952,0.07142857,0,0.02380952,0.07142857,0.04761905,0.0952381,0.45238095,0.78571429,0.92857143,0.5952381,0.80952381,0.21428571,0.04761905,1,0.5952381,0.11904762,0.07142857,0.11904762,0.04761905,0.57142857,0.02380952,0.04761905,0.16666667,0.0952381,0.07142857,0.52380952,0,0.07142857,0.07142857,0.07142857,0.02380952,0.19047619,0.02380952,0,0.0952381,0.21428571,0.0952381,0.02380952,0.33333333,0.07142857,0.04761905,0.0952381,0.04761905,0.04761905,0.07142857,0.04761905,0.02380952,0,0.04761905,0.57142857,0.0952381,0.19047619,0.30952381,0.14285714,0.11904762,0.30952381,0.5,0.33333333,0.42857143,0.07142857,0.07142857,0.11904762,0.11904762,0.02380952\
0.0952381,0.04761905,0.04761905,0.07142857,0,0.19047619,0.04761905,0.07142857,0.11904762,0.33333333,0.64285714,0.5952381,0.38095238,0.71428571,0.16666667,0.19047619,0.5952381,1,0.11904762,0.0952381,0.04761905,0.07142857,0.4047619,0.07142857,0.07142857,0.11904762,0.02380952,0.04761905,0.52380952,0.07142857,0.07142857,0,0,0.02380952,0.04761905,0.21428571,0.0952381,0.11904762,0.5,0.0952381,0.07142857,0.26190476,0.14285714,0.02380952,0,0.11904762,0,0.02380952,0.07142857,0.07142857,0.0952381,0.16666667,0.52380952,0.11904762,0.11904762,0.26190476,0.21428571,0.0952381,0.30952381,0.47619048,0.30952381,0.38095238,0.0952381,0.23809524,0.14285714,0.21428571,0.04761905\
0.14285714,0.11904762,0.0952381,0.0952381,0.11904762,0.04761905,0.16666667,0.04761905,0.0952381,0.14285714,0.04761905,0.0952381,0.0952381,0.0952381,0.11904762,0.0952381,0.11904762,0.11904762,1,0.0952381,0.16666667,0.47619048,0.11904762,0.4047619,0.5,0.35714286,0.0952381,0.07142857,0.23809524,0.07142857,0.02380952,0.07142857,0.14285714,0.07142857,0.14285714,0.19047619,0.11904762,0.19047619,0.11904762,0.21428571,0.16666667,0.14285714,0.0952381,0.0952381,0.04761905,0.5,0.04761905,0.0952381,0.11904762,0.47619048,0.14285714,0.16666667,0.07142857,0.14285714,0.11904762,0.04761905,0.23809524,0.19047619,0.0952381,0.14285714,0.0952381,0.07142857,0.21428571,0.28571429,0.07142857,0.0952381,0.38095238\
0.0952381,0.07142857,0.04761905,0.16666667,0.11904762,0.66666667,0.07142857,0.45238095,0.19047619,0.02380952,0.04761905,0.07142857,0.14285714,0.11904762,0.0952381,0.07142857,0.07142857,0.0952381,0.0952381,1,0.5952381,0.07142857,0.14285714,0.02380952,0.07142857,0.07142857,0.07142857,0.07142857,0.26190476,0.64285714,0.5952381,0.0952381,0.14285714,0.16666667,0.07142857,0.19047619,0.21428571,0.07142857,0.23809524,0.11904762,0.19047619,0.14285714,0.21428571,0.16666667,0.19047619,0.0952381,0.47619048,0.47619048,0.14285714,0.02380952,0.14285714,0.19047619,0.14285714,0.28571429,0.0952381,0.11904762,0.0952381,0.16666667,0.07142857,0.04761905,0.0952381,0.07142857,0.14285714,0.14285714,0.0952381,0.11904762,0.02380952\
0.0952381,0.0952381,0.11904762,0.11904762,0.02380952,0.30952381,0.02380952,0.4047619,0.0952381,0.07142857,0.04761905,0.11904762,0.11904762,0.02380952,0.16666667,0.02380952,0.11904762,0.04761905,0.16666667,0.5952381,1,0.0952381,0.19047619,0.07142857,0.0952381,0.0952381,0.14285714,0.16666667,0.11904762,0.38095238,0.5,0.16666667,0.23809524,0.21428571,0.16666667,0.16666667,0.16666667,0.16666667,0.0952381,0.21428571,0.16666667,0.0952381,0.21428571,0.14285714,0.23809524,0.11904762,0.45238095,0.26190476,0.16666667,0.0952381,0.0952381,0.21428571,0.23809524,0.28571429,0.26190476,0.07142857,0.04761905,0.26190476,0.14285714,0.11904762,0.16666667,0.19047619,0.11904762,0.0952381,0.19047619,0.07142857,0.02380952\
0.02380952,0.04761905,0.14285714,0,0.19047619,0.02380952,0.19047619,0.07142857,0.07142857,0.19047619,0.07142857,0.07142857,0.02380952,0.11904762,0.0952381,0.0952381,0.04761905,0.07142857,0.47619048,0.07142857,0.0952381,1,0.07142857,0.73809524,0.66666667,0.54761905,0.04761905,0.07142857,0.14285714,0.0952381,0.04761905,0.02380952,0.04761905,0.04761905,0.14285714,0.11904762,0.0952381,0.14285714,0.07142857,0.14285714,0.0952381,0.19047619,0.02380952,0.04761905,0.07142857,0.54761905,0.04761905,0.07142857,0.14285714,0.71428571,0.07142857,0.11904762,0.16666667,0.23809524,0.0952381,0.11904762,0.4047619,0.16666667,0.11904762,0.14285714,0.14285714,0.0952381,0.26190476,0.35714286,0.11904762,0.07142857,0.64285714\
0.14285714,0.0952381,0.07142857,0.14285714,0.02380952,0.0952381,0.04761905,0.23809524,0.11904762,0.28571429,0.57142857,0.52380952,0.45238095,0.52380952,0.16666667,0.04761905,0.57142857,0.4047619,0.11904762,0.14285714,0.19047619,0.07142857,1,0.07142857,0.07142857,0.11904762,0.14285714,0.14285714,0.5,0.14285714,0.21428571,0.11904762,0.07142857,0.02380952,0.0952381,0.04761905,0.04761905,0.07142857,0.26190476,0.11904762,0.0952381,0.28571429,0.0952381,0.14285714,0.11904762,0.11904762,0.14285714,0.07142857,0.04761905,0.0952381,0.02380952,0.04761905,0.47619048,0.11904762,0.14285714,0.38095238,0.21428571,0.11904762,0.23809524,0.30952381,0.38095238,0.30952381,0.04761905,0.16666667,0.21428571,0.11904762,0.04761905\
0,0,0.04761905,0,0.26190476,0.02380952,0.23809524,0.07142857,0.02380952,0.21428571,0.07142857,0.04761905,0,0.04761905,0.07142857,0.0952381,0.02380952,0.07142857,0.4047619,0.02380952,0.07142857,0.73809524,0.07142857,1,0.78571429,0.64285714,0,0.02380952,0.0952381,0.02380952,0,0.02380952,0.02380952,0.04761905,0.07142857,0.07142857,0.07142857,0.0952381,0.07142857,0.0952381,0,0.16666667,0,0,0,0.69047619,0.02380952,0.0952381,0.04761905,0.73809524,0,0.11904762,0.0952381,0.23809524,0.04761905,0.04761905,0.4047619,0.19047619,0.0952381,0.14285714,0.0952381,0.04761905,0.19047619,0.33333333,0.07142857,0.04761905,0.69047619\
0.02380952,0,0.02380952,0.02380952,0.28571429,0,0.26190476,0.04761905,0.07142857,0.19047619,0.04761905,0.07142857,0.02380952,0.04761905,0.07142857,0.07142857,0.04761905,0.07142857,0.5,0.07142857,0.0952381,0.66666667,0.07142857,0.78571429,1,0.61904762,0.02380952,0,0.14285714,0.02380952,0.02380952,0.04761905,0.07142857,0.04761905,0.0952381,0.11904762,0.11904762,0.07142857,0.07142857,0.16666667,0.04761905,0.19047619,0.02380952,0.02380952,0.02380952,0.5952381,0.04761905,0.16666667,0.07142857,0.66666667,0.04761905,0.04761905,0.07142857,0.16666667,0.07142857,0.07142857,0.5,0.21428571,0.0952381,0.14285714,0.0952381,0.04761905,0.23809524,0.42857143,0.02380952,0.04761905,0.57142857\
0.02380952,0.02380952,0.04761905,0.02380952,0.23809524,0,0.23809524,0.0952381,0.02380952,0.30952381,0.14285714,0.14285714,0.0952381,0.11904762,0.07142857,0,0.16666667,0.11904762,0.35714286,0.07142857,0.0952381,0.54761905,0.11904762,0.64285714,0.61904762,1,0.02380952,0.02380952,0.16666667,0,0.02380952,0.02380952,0.02380952,0,0.11904762,0.04761905,0.02380952,0.07142857,0.04761905,0.14285714,0,0.19047619,0.02380952,0.02380952,0.04761905,0.45238095,0.02380952,0.02380952,0.0952381,0.5,0.07142857,0.04761905,0.14285714,0.19047619,0.02380952,0.02380952,0.42857143,0.19047619,0.11904762,0.19047619,0.07142857,0.0952381,0.14285714,0.4047619,0,0.02380952,0.45238095\
0.64285714,0.66666667,0.35714286,0.57142857,0.02380952,0.07142857,0.11904762,0.19047619,0.42857143,0.07142857,0.0952381,0.07142857,0.11904762,0.02380952,0.47619048,0.38095238,0.0952381,0.02380952,0.0952381,0.07142857,0.14285714,0.04761905,0.14285714,0,0.02380952,0.02380952,1,0.64285714,0.02380952,0.0952381,0.14285714,0.61904762,0.42857143,0.30952381,0.0952381,0.16666667,0.02380952,0.19047619,0,0.07142857,0.28571429,0.0952381,0.26190476,0.45238095,0.30952381,0.04761905,0.16666667,0.07142857,0.02380952,0.02380952,0.21428571,0.07142857,0.11904762,0.11904762,0.26190476,0.21428571,0.04761905,0.21428571,0.0952381,0.0952381,0.19047619,0.14285714,0.0952381,0,0.35714286,0.28571429,0.04761905\
0.52380952,0.66666667,0.23809524,0.42857143,0,0.0952381,0.04761905,0.28571429,0.42857143,0.04761905,0.11904762,0.07142857,0.19047619,0.07142857,0.28571429,0.33333333,0.07142857,0.04761905,0.07142857,0.07142857,0.16666667,0.07142857,0.14285714,0.02380952,0,0.02380952,0.64285714,1,0.04761905,0.11904762,0.0952381,0.5,0.30952381,0.19047619,0.0952381,0.0952381,0.02380952,0.19047619,0,0.02380952,0.14285714,0.0952381,0.16666667,0.30952381,0.19047619,0.04761905,0.11904762,0.07142857,0.04761905,0.04761905,0.21428571,0.04761905,0.19047619,0.19047619,0.14285714,0.26190476,0.07142857,0.16666667,0.0952381,0.04761905,0.16666667,0.14285714,0.07142857,0.04761905,0.26190476,0.23809524,0.0952381\
0.14285714,0.02380952,0.02380952,0.07142857,0.04761905,0.14285714,0.07142857,0.14285714,0.19047619,0.16666667,0.45238095,0.47619048,0.38095238,0.57142857,0.16666667,0.07142857,0.52380952,0.52380952,0.23809524,0.26190476,0.11904762,0.14285714,0.5,0.0952381,0.14285714,0.16666667,0.02380952,0.04761905,1,0.16666667,0.14285714,0.07142857,0.07142857,0.04761905,0.14285714,0.14285714,0.0952381,0.11904762,0.35714286,0.16666667,0.11904762,0.33333333,0.0952381,0.0952381,0.0952381,0.11904762,0.14285714,0.11904762,0.11904762,0.07142857,0.11904762,0.11904762,0.42857143,0.04761905,0.0952381,0.26190476,0.21428571,0.07142857,0.23809524,0.33333333,0.26190476,0.28571429,0.07142857,0.26190476,0.07142857,0.19047619,0.02380952\
0.0952381,0.0952381,0.04761905,0.0952381,0.07142857,0.76190476,0.04761905,0.45238095,0.14285714,0,0.02380952,0,0.04761905,0.07142857,0.11904762,0.19047619,0,0.07142857,0.07142857,0.64285714,0.38095238,0.0952381,0.14285714,0.02380952,0.02380952,0,0.0952381,0.11904762,0.16666667,1,0.71428571,0.0952381,0.07142857,0.19047619,0.07142857,0.19047619,0.19047619,0.0952381,0.26190476,0.0952381,0.19047619,0.11904762,0.21428571,0.11904762,0.0952381,0.07142857,0.5952381,0.42857143,0.16666667,0.04761905,0.11904762,0.16666667,0.07142857,0.4047619,0.07142857,0.21428571,0.04761905,0.14285714,0,0.04761905,0.11904762,0.07142857,0.04761905,0.07142857,0.14285714,0.0952381,0.0952381\
0.16666667,0.14285714,0.0952381,0.19047619,0.04761905,0.57142857,0.04761905,0.54761905,0.16666667,0.02380952,0.07142857,0.07142857,0.11904762,0.0952381,0.14285714,0.0952381,0.07142857,0.07142857,0.02380952,0.5952381,0.5,0.04761905,0.21428571,0,0.02380952,0.02380952,0.14285714,0.0952381,0.14285714,0.71428571,1,0.23809524,0.19047619,0.28571429,0.0952381,0.14285714,0.11904762,0.0952381,0.14285714,0.11904762,0.21428571,0.11904762,0.26190476,0.19047619,0.16666667,0.04761905,0.73809524,0.45238095,0.16666667,0,0.14285714,0.21428571,0.0952381,0.42857143,0.11904762,0.21428571,0.02380952,0.14285714,0.04761905,0.07142857,0.19047619,0.11904762,0.07142857,0.02380952,0.21428571,0.0952381,0.04761905\
0.57142857,0.61904762,0.33333333,0.52380952,0,0.04761905,0.04761905,0.26190476,0.45238095,0.02380952,0.07142857,0.04761905,0.21428571,0.02380952,0.26190476,0.26190476,0.07142857,0,0.07142857,0.0952381,0.16666667,0.02380952,0.11904762,0.02380952,0.04761905,0.02380952,0.61904762,0.5,0.07142857,0.0952381,0.23809524,1,0.52380952,0.38095238,0.11904762,0.19047619,0.02380952,0.16666667,0.07142857,0.11904762,0.28571429,0.0952381,0.33333333,0.52380952,0.38095238,0.02380952,0.26190476,0.19047619,0.07142857,0,0.30952381,0.11904762,0.0952381,0.04761905,0.21428571,0.23809524,0.04761905,0.21428571,0.0952381,0.0952381,0.16666667,0.14285714,0.11904762,0.02380952,0.38095238,0.33333333,0.02380952\
0.28571429,0.33333333,0.42857143,0.54761905,0.04761905,0.04761905,0.04761905,0.11904762,0.21428571,0.02380952,0.07142857,0.04761905,0.11904762,0.02380952,0.28571429,0.21428571,0.07142857,0,0.14285714,0.14285714,0.23809524,0.04761905,0.07142857,0.02380952,0.07142857,0.02380952,0.42857143,0.30952381,0.07142857,0.07142857,0.19047619,0.52380952,1,0.45238095,0.11904762,0.21428571,0.07142857,0.28571429,0.04761905,0.23809524,0.45238095,0.0952381,0.4047619,0.52380952,0.54761905,0.02380952,0.21428571,0.26190476,0.14285714,0.02380952,0.16666667,0.14285714,0.11904762,0.04761905,0.4047619,0.07142857,0.02380952,0.16666667,0.04761905,0.07142857,0.0952381,0.19047619,0.11904762,0,0.33333333,0.23809524,0.02380952\
0.16666667,0.28571429,0.33333333,0.38095238,0.0952381,0.16666667,0.14285714,0.23809524,0.16666667,0.04761905,0.02380952,0,0.04761905,0.02380952,0.23809524,0.23809524,0.02380952,0.02380952,0.07142857,0.16666667,0.21428571,0.04761905,0.02380952,0.04761905,0.04761905,0,0.30952381,0.19047619,0.04761905,0.19047619,0.28571429,0.38095238,0.45238095,1,0.19047619,0.16666667,0.0952381,0.21428571,0.07142857,0.21428571,0.45238095,0.04761905,0.4047619,0.30952381,0.26190476,0.04761905,0.28571429,0.28571429,0.21428571,0,0.35714286,0.30952381,0.04761905,0.11904762,0.21428571,0.11904762,0.04761905,0.11904762,0.0952381,0.0952381,0.14285714,0.0952381,0.07142857,0.07142857,0.26190476,0.19047619,0.0952381\
0.02380952,0.07142857,0.0952381,0.04761905,0.11904762,0.02380952,0.0952381,0.04761905,0.14285714,0.21428571,0.11904762,0.19047619,0.0952381,0.14285714,0.07142857,0.04761905,0.19047619,0.04761905,0.14285714,0.07142857,0.16666667,0.14285714,0.0952381,0.07142857,0.0952381,0.11904762,0.0952381,0.0952381,0.14285714,0.07142857,0.0952381,0.11904762,0.11904762,0.19047619,1,0.16666667,0.02380952,0.16666667,0.0952381,0.5952381,0.14285714,0.21428571,0.07142857,0.11904762,0.16666667,0.0952381,0.11904762,0.11904762,0.45238095,0.16666667,0.19047619,0.07142857,0.16666667,0.19047619,0.28571429,0.0952381,0.0952381,0.16666667,0.30952381,0.16666667,0.23809524,0.23809524,0.26190476,0.21428571,0.0952381,0.0952381,0.14285714\
0.16666667,0.0952381,0.19047619,0.16666667,0.04761905,0.26190476,0.11904762,0.11904762,0.19047619,0.07142857,0.11904762,0.04761905,0.11904762,0.11904762,0.19047619,0.14285714,0.02380952,0.21428571,0.19047619,0.19047619,0.16666667,0.11904762,0.04761905,0.07142857,0.11904762,0.04761905,0.16666667,0.0952381,0.14285714,0.19047619,0.14285714,0.19047619,0.21428571,0.16666667,0.16666667,1,0.19047619,0.30952381,0.30952381,0.35714286,0.42857143,0.16666667,0.30952381,0.19047619,0.16666667,0.0952381,0.11904762,0.0952381,0.30952381,0.0952381,0.38095238,0.35714286,0.11904762,0.0952381,0.21428571,0.0952381,0.07142857,0.28571429,0.33333333,0.16666667,0.11904762,0.16666667,0.16666667,0.21428571,0.19047619,0.19047619,0.02380952\
0,0.02380952,0.14285714,0.07142857,0.4047619,0.23809524,0.33333333,0.16666667,0.0952381,0.02380952,0.02380952,0,0,0.04761905,0.02380952,0.14285714,0,0.0952381,0.11904762,0.21428571,0.16666667,0.0952381,0.04761905,0.07142857,0.11904762,0.02380952,0.02380952,0.02380952,0.0952381,0.19047619,0.11904762,0.02380952,0.07142857,0.0952381,0.02380952,0.19047619,1,0.14285714,0.11904762,0.0952381,0.19047619,0.04761905,0.21428571,0.0952381,0.07142857,0.0952381,0.0952381,0.16666667,0.11904762,0.11904762,0.16666667,0.33333333,0.02380952,0.04761905,0.02380952,0,0.04761905,0.19047619,0.04761905,0.02380952,0.11904762,0.04761905,0.19047619,0.14285714,0.11904762,0.11904762,0.07142857\
0.11904762,0.16666667,0.19047619,0.16666667,0.04761905,0.0952381,0.07142857,0.0952381,0.14285714,0.07142857,0.11904762,0.0952381,0.04761905,0.07142857,0.11904762,0.16666667,0.0952381,0.11904762,0.19047619,0.07142857,0.16666667,0.14285714,0.07142857,0.0952381,0.07142857,0.07142857,0.19047619,0.19047619,0.11904762,0.0952381,0.0952381,0.16666667,0.28571429,0.21428571,0.16666667,0.30952381,0.14285714,1,0.21428571,0.21428571,0.23809524,0.16666667,0.21428571,0.16666667,0.16666667,0.14285714,0.11904762,0.0952381,0.23809524,0.16666667,0.28571429,0.30952381,0.11904762,0.11904762,0.11904762,0.07142857,0.07142857,0.19047619,0.21428571,0.11904762,0.11904762,0.11904762,0.19047619,0.07142857,0.19047619,0.21428571,0.14285714\
0.04761905,0.02380952,0.0952381,0.02380952,0.02380952,0.38095238,0.02380952,0.14285714,0.0952381,0.19047619,0.30952381,0.23809524,0.19047619,0.33333333,0.11904762,0.16666667,0.21428571,0.5,0.11904762,0.23809524,0.0952381,0.07142857,0.26190476,0.07142857,0.07142857,0.04761905,0,0,0.35714286,0.26190476,0.14285714,0.07142857,0.04761905,0.07142857,0.0952381,0.30952381,0.11904762,0.21428571,1,0.14285714,0.07142857,0.21428571,0.21428571,0.07142857,0.07142857,0.11904762,0.11904762,0.19047619,0.0952381,0.07142857,0.21428571,0.19047619,0.30952381,0.16666667,0.11904762,0.23809524,0.16666667,0.14285714,0.35714286,0.26190476,0.16666667,0.26190476,0.14285714,0.30952381,0.16666667,0.23809524,0.04761905\
0.04761905,0.04761905,0.11904762,0.0952381,0.14285714,0.04761905,0.16666667,0.11904762,0.16666667,0.0952381,0.0952381,0.11904762,0.14285714,0.11904762,0.11904762,0.11904762,0.0952381,0.0952381,0.21428571,0.11904762,0.21428571,0.14285714,0.11904762,0.0952381,0.16666667,0.14285714,0.07142857,0.02380952,0.16666667,0.0952381,0.11904762,0.11904762,0.23809524,0.21428571,0.5952381,0.35714286,0.0952381,0.21428571,0.14285714,1,0.30952381,0.28571429,0.21428571,0.19047619,0.21428571,0.11904762,0.14285714,0.21428571,0.52380952,0.11904762,0.21428571,0.19047619,0.0952381,0.14285714,0.28571429,0.0952381,0.07142857,0.16666667,0.33333333,0.26190476,0.16666667,0.14285714,0.23809524,0.16666667,0.16666667,0.16666667,0.07142857\
0.11904762,0.14285714,0.30952381,0.35714286,0.0952381,0.14285714,0.16666667,0.16666667,0.16666667,0.02380952,0.07142857,0.02380952,0.07142857,0.07142857,0.28571429,0.21428571,0.02380952,0.07142857,0.16666667,0.19047619,0.16666667,0.0952381,0.0952381,0,0.04761905,0,0.28571429,0.14285714,0.11904762,0.19047619,0.21428571,0.28571429,0.45238095,0.45238095,0.14285714,0.42857143,0.19047619,0.23809524,0.07142857,0.30952381,1,0.0952381,0.57142857,0.47619048,0.47619048,0.02380952,0.21428571,0.28571429,0.26190476,0.02380952,0.4047619,0.33333333,0.04761905,0.04761905,0.38095238,0.07142857,0.04761905,0.11904762,0.11904762,0.07142857,0.11904762,0.0952381,0.21428571,0.07142857,0.28571429,0.26190476,0.02380952\
0.11904762,0.07142857,0.04761905,0.11904762,0.02380952,0.04761905,0.0952381,0.04761905,0.16666667,0.57142857,0.33333333,0.35714286,0.23809524,0.35714286,0.23809524,0.07142857,0.33333333,0.26190476,0.14285714,0.14285714,0.0952381,0.19047619,0.28571429,0.16666667,0.19047619,0.19047619,0.0952381,0.0952381,0.33333333,0.11904762,0.11904762,0.0952381,0.0952381,0.04761905,0.21428571,0.16666667,0.04761905,0.16666667,0.21428571,0.28571429,0.0952381,1,0.11904762,0.16666667,0.14285714,0.19047619,0.0952381,0.07142857,0.11904762,0.16666667,0.07142857,0.07142857,0.28571429,0.11904762,0.14285714,0.26190476,0.21428571,0.0952381,0.26190476,0.23809524,0.28571429,0.26190476,0.26190476,0.16666667,0.0952381,0.14285714,0.11904762\
0.16666667,0.19047619,0.23809524,0.30952381,0.0952381,0.23809524,0.14285714,0.26190476,0.23809524,0.07142857,0.14285714,0.07142857,0.11904762,0.0952381,0.21428571,0.26190476,0.07142857,0.14285714,0.0952381,0.21428571,0.21428571,0.02380952,0.0952381,0,0.02380952,0.02380952,0.26190476,0.16666667,0.0952381,0.21428571,0.26190476,0.33333333,0.4047619,0.4047619,0.07142857,0.30952381,0.21428571,0.21428571,0.21428571,0.21428571,0.57142857,0.11904762,1,0.52380952,0.45238095,0.04761905,0.21428571,0.28571429,0.11904762,0.02380952,0.4047619,0.42857143,0.04761905,0.04761905,0.30952381,0.07142857,0.02380952,0.19047619,0.14285714,0.07142857,0.07142857,0.07142857,0.19047619,0.07142857,0.28571429,0.33333333,0\
0.28571429,0.35714286,0.52380952,0.47619048,0.04761905,0.07142857,0.14285714,0.19047619,0.28571429,0,0.07142857,0.04761905,0.0952381,0.07142857,0.30952381,0.23809524,0.04761905,0.02380952,0.0952381,0.16666667,0.14285714,0.04761905,0.14285714,0,0.02380952,0.02380952,0.45238095,0.30952381,0.0952381,0.11904762,0.19047619,0.52380952,0.52380952,0.30952381,0.11904762,0.19047619,0.0952381,0.16666667,0.07142857,0.19047619,0.47619048,0.16666667,0.52380952,1,0.66666667,0.02380952,0.19047619,0.21428571,0.0952381,0,0.21428571,0.19047619,0.04761905,0.02380952,0.28571429,0.0952381,0.02380952,0.0952381,0.02380952,0.04761905,0.11904762,0.11904762,0.14285714,0.02380952,0.35714286,0.33333333,0\
0.21428571,0.16666667,0.52380952,0.28571429,0.04761905,0.04761905,0.07142857,0.0952381,0.21428571,0.02380952,0.0952381,0.0952381,0.0952381,0.04761905,0.23809524,0.11904762,0.0952381,0,0.04761905,0.19047619,0.23809524,0.07142857,0.11904762,0,0.02380952,0.04761905,0.30952381,0.19047619,0.0952381,0.0952381,0.16666667,0.38095238,0.54761905,0.26190476,0.16666667,0.16666667,0.07142857,0.16666667,0.07142857,0.21428571,0.47619048,0.14285714,0.45238095,0.66666667,1,0.02380952,0.16666667,0.26190476,0.11904762,0,0.21428571,0.16666667,0.11904762,0.07142857,0.5,0.04761905,0.02380952,0.11904762,0.04761905,0.07142857,0.0952381,0.16666667,0.16666667,0,0.30952381,0.28571429,0\
0.0952381,0.07142857,0.07142857,0.0952381,0.16666667,0.07142857,0.16666667,0.07142857,0.14285714,0.21428571,0.0952381,0.0952381,0.0952381,0.07142857,0.0952381,0.11904762,0.04761905,0.11904762,0.5,0.0952381,0.11904762,0.54761905,0.11904762,0.69047619,0.5952381,0.45238095,0.04761905,0.04761905,0.11904762,0.07142857,0.04761905,0.02380952,0.02380952,0.04761905,0.0952381,0.0952381,0.0952381,0.14285714,0.11904762,0.11904762,0.02380952,0.19047619,0.04761905,0.02380952,0.02380952,1,0.02380952,0.11904762,0.04761905,0.5952381,0.04761905,0.16666667,0.14285714,0.23809524,0.07142857,0.07142857,0.33333333,0.26190476,0.16666667,0.21428571,0.0952381,0.04761905,0.26190476,0.28571429,0.07142857,0.04761905,0.64285714\
0.14285714,0.16666667,0.11904762,0.19047619,0.02380952,0.47619048,0,0.45238095,0.0952381,0.02380952,0.04761905,0.04761905,0.11904762,0.04761905,0.14285714,0.11904762,0.04761905,0,0.04761905,0.47619048,0.45238095,0.04761905,0.14285714,0.02380952,0.04761905,0.02380952,0.16666667,0.11904762,0.14285714,0.5952381,0.73809524,0.26190476,0.21428571,0.28571429,0.11904762,0.11904762,0.0952381,0.11904762,0.11904762,0.14285714,0.21428571,0.0952381,0.21428571,0.19047619,0.16666667,0.02380952,1,0.5,0.14285714,0.02380952,0.19047619,0.23809524,0.11904762,0.42857143,0.0952381,0.28571429,0.02380952,0.11904762,0.02380952,0.07142857,0.11904762,0.11904762,0.07142857,0.02380952,0.21428571,0.11904762,0.04761905\
0.07142857,0.04761905,0.11904762,0.16666667,0.21428571,0.42857143,0.14285714,0.23809524,0.14285714,0,0.02380952,0.07142857,0.07142857,0.02380952,0.07142857,0.07142857,0.07142857,0.02380952,0.0952381,0.47619048,0.26190476,0.07142857,0.07142857,0.0952381,0.16666667,0.02380952,0.07142857,0.07142857,0.11904762,0.42857143,0.45238095,0.19047619,0.26190476,0.28571429,0.11904762,0.0952381,0.16666667,0.0952381,0.19047619,0.21428571,0.28571429,0.07142857,0.28571429,0.21428571,0.26190476,0.11904762,0.5,1,0.19047619,0.04761905,0.19047619,0.16666667,0.02380952,0.30952381,0.19047619,0.14285714,0.02380952,0.07142857,0.04761905,0.11904762,0.04761905,0.02380952,0.26190476,0.02380952,0.04761905,0.0952381,0.11904762\
0.02380952,0.04761905,0.0952381,0.04761905,0.16666667,0.14285714,0.11904762,0.11904762,0.0952381,0.0952381,0.02380952,0.07142857,0.04761905,0.0952381,0.04761905,0.07142857,0.04761905,0.07142857,0.11904762,0.14285714,0.16666667,0.14285714,0.04761905,0.04761905,0.07142857,0.0952381,0.02380952,0.04761905,0.11904762,0.16666667,0.16666667,0.07142857,0.14285714,0.21428571,0.45238095,0.30952381,0.11904762,0.23809524,0.0952381,0.52380952,0.26190476,0.11904762,0.11904762,0.0952381,0.11904762,0.04761905,0.14285714,0.19047619,1,0.11904762,0.30952381,0.23809524,0.07142857,0.16666667,0.14285714,0.07142857,0.07142857,0.14285714,0.38095238,0.19047619,0.23809524,0.11904762,0.14285714,0.11904762,0.16666667,0.0952381,0.11904762\
0.02380952,0.02380952,0.07142857,0.02380952,0.26190476,0.04761905,0.21428571,0.07142857,0.04761905,0.21428571,0.11904762,0.04761905,0.04761905,0.04761905,0.07142857,0.11904762,0.02380952,0.07142857,0.47619048,0.02380952,0.0952381,0.71428571,0.0952381,0.73809524,0.66666667,0.5,0.02380952,0.04761905,0.07142857,0.04761905,0,0,0.02380952,0,0.16666667,0.0952381,0.11904762,0.16666667,0.07142857,0.11904762,0.02380952,0.16666667,0.02380952,0,0,0.5952381,0.02380952,0.04761905,0.11904762,1,0.04761905,0.14285714,0.07142857,0.21428571,0.02380952,0.07142857,0.5,0.26190476,0.0952381,0.11904762,0.0952381,0.04761905,0.19047619,0.4047619,0.07142857,0.04761905,0.73809524\
0.26190476,0.30952381,0.16666667,0.26190476,0.11904762,0.16666667,0.11904762,0.19047619,0.33333333,0.04761905,0.0952381,0,0.11904762,0.07142857,0.16666667,0.19047619,0,0.0952381,0.14285714,0.14285714,0.0952381,0.07142857,0.02380952,0,0.04761905,0.07142857,0.21428571,0.21428571,0.11904762,0.11904762,0.14285714,0.30952381,0.16666667,0.35714286,0.19047619,0.38095238,0.16666667,0.28571429,0.21428571,0.21428571,0.4047619,0.07142857,0.4047619,0.21428571,0.21428571,0.04761905,0.19047619,0.19047619,0.30952381,0.04761905,1,0.4047619,0.04761905,0.07142857,0.11904762,0.14285714,0.11904762,0.11904762,0.16666667,0.0952381,0.07142857,0.07142857,0.19047619,0.19047619,0.26190476,0.38095238,0.04761905\
0.11904762,0.11904762,0.14285714,0.14285714,0.16666667,0.23809524,0.16666667,0.23809524,0.14285714,0.04761905,0.0952381,0.04761905,0.11904762,0.11904762,0.0952381,0.14285714,0.04761905,0.16666667,0.16666667,0.19047619,0.21428571,0.11904762,0.04761905,0.11904762,0.04761905,0.04761905,0.07142857,0.04761905,0.11904762,0.16666667,0.21428571,0.11904762,0.14285714,0.30952381,0.07142857,0.35714286,0.33333333,0.30952381,0.19047619,0.19047619,0.33333333,0.07142857,0.42857143,0.19047619,0.16666667,0.16666667,0.23809524,0.16666667,0.23809524,0.14285714,0.4047619,1,0.07142857,0.07142857,0.16666667,0.04761905,0.07142857,0.16666667,0.0952381,0.11904762,0.16666667,0.07142857,0.14285714,0.11904762,0.4047619,0.30952381,0.11904762\
0.14285714,0.11904762,0.14285714,0.14285714,0,0.04761905,0.02380952,0.11904762,0.14285714,0.28571429,0.54761905,0.57142857,0.4047619,0.57142857,0.23809524,0.07142857,0.57142857,0.52380952,0.07142857,0.14285714,0.23809524,0.16666667,0.47619048,0.0952381,0.07142857,0.14285714,0.11904762,0.19047619,0.42857143,0.07142857,0.0952381,0.0952381,0.11904762,0.04761905,0.16666667,0.11904762,0.02380952,0.11904762,0.30952381,0.0952381,0.04761905,0.28571429,0.04761905,0.04761905,0.11904762,0.14285714,0.11904762,0.02380952,0.07142857,0.07142857,0.04761905,0.07142857,1,0.0952381,0.23809524,0.33333333,0.11904762,0.23809524,0.35714286,0.45238095,0.52380952,0.57142857,0.07142857,0.16666667,0.28571429,0.11904762,0.07142857\
0.07142857,0.11904762,0.0952381,0.07142857,0.16666667,0.35714286,0.14285714,0.28571429,0.0952381,0.23809524,0.11904762,0.11904762,0.11904762,0.0952381,0.21428571,0.21428571,0.0952381,0.11904762,0.14285714,0.28571429,0.28571429,0.23809524,0.11904762,0.23809524,0.16666667,0.19047619,0.11904762,0.19047619,0.04761905,0.4047619,0.42857143,0.04761905,0.04761905,0.11904762,0.19047619,0.0952381,0.04761905,0.11904762,0.16666667,0.14285714,0.04761905,0.11904762,0.04761905,0.02380952,0.07142857,0.23809524,0.42857143,0.30952381,0.16666667,0.21428571,0.07142857,0.07142857,0.0952381,1,0.19047619,0.23809524,0.11904762,0.11904762,0.19047619,0.16666667,0.11904762,0.14285714,0.30952381,0.11904762,0.07142857,0.07142857,0.26190476\
0.19047619,0.19047619,0.21428571,0.28571429,0.04761905,0.04761905,0.07142857,0.07142857,0.14285714,0.19047619,0.11904762,0.16666667,0.19047619,0.0952381,0.23809524,0.14285714,0.19047619,0.11904762,0.11904762,0.0952381,0.26190476,0.0952381,0.14285714,0.04761905,0.07142857,0.02380952,0.26190476,0.14285714,0.0952381,0.07142857,0.11904762,0.21428571,0.4047619,0.21428571,0.28571429,0.21428571,0.02380952,0.11904762,0.11904762,0.28571429,0.38095238,0.14285714,0.30952381,0.28571429,0.5,0.07142857,0.0952381,0.19047619,0.14285714,0.02380952,0.11904762,0.16666667,0.23809524,0.19047619,1,0.16666667,0.07142857,0.16666667,0.19047619,0.19047619,0.21428571,0.26190476,0.21428571,0.0952381,0.4047619,0.33333333,0.07142857\
0.23809524,0.23809524,0.02380952,0.19047619,0.02380952,0.21428571,0.02380952,0.07142857,0.19047619,0.26190476,0.30952381,0.33333333,0.4047619,0.30952381,0.16666667,0.16666667,0.30952381,0.26190476,0.04761905,0.11904762,0.07142857,0.11904762,0.38095238,0.04761905,0.07142857,0.02380952,0.21428571,0.26190476,0.26190476,0.21428571,0.21428571,0.23809524,0.07142857,0.11904762,0.0952381,0.0952381,0,0.07142857,0.23809524,0.0952381,0.07142857,0.26190476,0.07142857,0.0952381,0.04761905,0.07142857,0.28571429,0.14285714,0.07142857,0.07142857,0.14285714,0.04761905,0.33333333,0.23809524,0.16666667,1,0.35714286,0.11904762,0.33333333,0.14285714,0.28571429,0.21428571,0.04761905,0.19047619,0.19047619,0.21428571,0.0952381\
0.0952381,0.07142857,0.02380952,0.07142857,0.21428571,0.07142857,0.21428571,0,0.11904762,0.23809524,0.19047619,0.16666667,0.16666667,0.21428571,0.16666667,0.07142857,0.14285714,0.21428571,0.23809524,0.0952381,0.04761905,0.4047619,0.21428571,0.4047619,0.5,0.42857143,0.04761905,0.07142857,0.21428571,0.04761905,0.02380952,0.04761905,0.02380952,0.04761905,0.0952381,0.07142857,0.04761905,0.07142857,0.16666667,0.07142857,0.04761905,0.21428571,0.02380952,0.02380952,0.02380952,0.33333333,0.02380952,0.02380952,0.07142857,0.5,0.11904762,0.07142857,0.11904762,0.11904762,0.07142857,0.35714286,1,0.16666667,0.19047619,0.07142857,0.14285714,0.07142857,0.14285714,0.66666667,0.0952381,0.14285714,0.42857143\
0.26190476,0.19047619,0.11904762,0.19047619,0.16666667,0.07142857,0.19047619,0.0952381,0.23809524,0.11904762,0.11904762,0.11904762,0.16666667,0.04761905,0.16666667,0.21428571,0.11904762,0.0952381,0.19047619,0.16666667,0.26190476,0.16666667,0.11904762,0.19047619,0.21428571,0.19047619,0.21428571,0.16666667,0.07142857,0.14285714,0.14285714,0.21428571,0.16666667,0.11904762,0.16666667,0.28571429,0.19047619,0.19047619,0.14285714,0.16666667,0.11904762,0.0952381,0.19047619,0.0952381,0.11904762,0.26190476,0.11904762,0.07142857,0.14285714,0.26190476,0.11904762,0.16666667,0.23809524,0.11904762,0.16666667,0.11904762,0.16666667,1,0.23809524,0.21428571,0.19047619,0.21428571,0.19047619,0.14285714,0.19047619,0.21428571,0.19047619\
0.07142857,0.07142857,0.04761905,0.14285714,0,0.0952381,0.04761905,0.0952381,0.11904762,0.23809524,0.28571429,0.35714286,0.30952381,0.23809524,0.16666667,0.0952381,0.30952381,0.30952381,0.0952381,0.07142857,0.14285714,0.11904762,0.23809524,0.0952381,0.0952381,0.11904762,0.0952381,0.0952381,0.23809524,0,0.04761905,0.0952381,0.04761905,0.0952381,0.30952381,0.33333333,0.04761905,0.21428571,0.35714286,0.33333333,0.11904762,0.26190476,0.14285714,0.02380952,0.04761905,0.16666667,0.02380952,0.04761905,0.38095238,0.0952381,0.16666667,0.0952381,0.35714286,0.19047619,0.19047619,0.33333333,0.19047619,0.23809524,1,0.26190476,0.28571429,0.26190476,0.16666667,0.26190476,0.11904762,0.14285714,0.07142857\
0.11904762,0.07142857,0.0952381,0.0952381,0.02380952,0.04761905,0.0952381,0.07142857,0.14285714,0.26190476,0.38095238,0.45238095,0.33333333,0.4047619,0.19047619,0.11904762,0.5,0.47619048,0.14285714,0.04761905,0.11904762,0.14285714,0.30952381,0.14285714,0.14285714,0.19047619,0.0952381,0.04761905,0.33333333,0.04761905,0.07142857,0.0952381,0.07142857,0.0952381,0.16666667,0.16666667,0.02380952,0.11904762,0.26190476,0.26190476,0.07142857,0.23809524,0.07142857,0.04761905,0.07142857,0.21428571,0.07142857,0.11904762,0.19047619,0.11904762,0.0952381,0.11904762,0.45238095,0.16666667,0.19047619,0.14285714,0.07142857,0.21428571,0.26190476,1,0.38095238,0.42857143,0.19047619,0.0952381,0.19047619,0.14285714,0.11904762\
0.19047619,0.16666667,0.11904762,0.19047619,0.07142857,0.04761905,0.07142857,0.11904762,0.16666667,0.19047619,0.30952381,0.35714286,0.28571429,0.38095238,0.26190476,0.07142857,0.33333333,0.30952381,0.0952381,0.0952381,0.16666667,0.14285714,0.38095238,0.0952381,0.0952381,0.07142857,0.19047619,0.16666667,0.26190476,0.11904762,0.19047619,0.16666667,0.0952381,0.14285714,0.23809524,0.11904762,0.11904762,0.11904762,0.16666667,0.16666667,0.11904762,0.28571429,0.07142857,0.11904762,0.0952381,0.0952381,0.11904762,0.04761905,0.23809524,0.0952381,0.07142857,0.16666667,0.52380952,0.11904762,0.21428571,0.28571429,0.14285714,0.19047619,0.28571429,0.38095238,1,0.54761905,0.07142857,0.14285714,0.4047619,0.16666667,0.11904762\
0.14285714,0.0952381,0.19047619,0.11904762,0,0,0.02380952,0.0952381,0.11904762,0.26190476,0.35714286,0.42857143,0.26190476,0.4047619,0.23809524,0.04761905,0.42857143,0.38095238,0.07142857,0.07142857,0.19047619,0.0952381,0.30952381,0.04761905,0.04761905,0.0952381,0.14285714,0.14285714,0.28571429,0.07142857,0.11904762,0.14285714,0.19047619,0.0952381,0.23809524,0.16666667,0.04761905,0.11904762,0.26190476,0.14285714,0.0952381,0.26190476,0.07142857,0.11904762,0.16666667,0.04761905,0.11904762,0.02380952,0.11904762,0.04761905,0.07142857,0.07142857,0.57142857,0.14285714,0.26190476,0.21428571,0.07142857,0.21428571,0.26190476,0.42857143,0.54761905,1,0.19047619,0.16666667,0.26190476,0.11904762,0.04761905\
0.04761905,0.04761905,0.11904762,0.07142857,0.11904762,0.07142857,0.14285714,0.07142857,0.19047619,0.30952381,0.04761905,0.0952381,0.07142857,0.04761905,0.14285714,0.14285714,0.07142857,0.0952381,0.21428571,0.14285714,0.11904762,0.26190476,0.04761905,0.19047619,0.23809524,0.14285714,0.0952381,0.07142857,0.07142857,0.04761905,0.07142857,0.11904762,0.11904762,0.07142857,0.26190476,0.16666667,0.19047619,0.19047619,0.14285714,0.23809524,0.21428571,0.26190476,0.19047619,0.14285714,0.16666667,0.26190476,0.07142857,0.26190476,0.14285714,0.19047619,0.19047619,0.14285714,0.07142857,0.30952381,0.21428571,0.04761905,0.14285714,0.19047619,0.16666667,0.19047619,0.07142857,0.19047619,1,0.16666667,0.07142857,0.14285714,0.21428571\
0.04761905,0.04761905,0.07142857,0.02380952,0.26190476,0.11904762,0.23809524,0.04761905,0.11904762,0.16666667,0.16666667,0.0952381,0.11904762,0.21428571,0.0952381,0.0952381,0.07142857,0.23809524,0.28571429,0.14285714,0.0952381,0.35714286,0.16666667,0.33333333,0.42857143,0.4047619,0,0.04761905,0.26190476,0.07142857,0.02380952,0.02380952,0,0.07142857,0.21428571,0.21428571,0.14285714,0.07142857,0.30952381,0.16666667,0.07142857,0.16666667,0.07142857,0.02380952,0,0.28571429,0.02380952,0.02380952,0.11904762,0.4047619,0.19047619,0.11904762,0.16666667,0.11904762,0.0952381,0.19047619,0.66666667,0.14285714,0.26190476,0.0952381,0.14285714,0.16666667,0.16666667,1,0.07142857,0.16666667,0.33333333\
0.33333333,0.38095238,0.23809524,0.38095238,0.02380952,0.0952381,0.04761905,0.23809524,0.21428571,0.07142857,0.11904762,0.11904762,0.16666667,0.14285714,0.19047619,0.21428571,0.11904762,0.14285714,0.07142857,0.0952381,0.19047619,0.11904762,0.21428571,0.07142857,0.02380952,0,0.35714286,0.26190476,0.07142857,0.14285714,0.21428571,0.38095238,0.33333333,0.26190476,0.0952381,0.19047619,0.11904762,0.19047619,0.16666667,0.16666667,0.28571429,0.0952381,0.28571429,0.35714286,0.30952381,0.07142857,0.21428571,0.04761905,0.16666667,0.07142857,0.26190476,0.4047619,0.28571429,0.07142857,0.4047619,0.19047619,0.0952381,0.19047619,0.11904762,0.19047619,0.4047619,0.26190476,0.07142857,0.07142857,1,0.5,0.0952381\
0.47619048,0.35714286,0.14285714,0.30952381,0.0952381,0.11904762,0.11904762,0.07142857,0.38095238,0.0952381,0.14285714,0.11904762,0.19047619,0.19047619,0.19047619,0.30952381,0.11904762,0.21428571,0.0952381,0.11904762,0.07142857,0.07142857,0.11904762,0.04761905,0.04761905,0.02380952,0.28571429,0.23809524,0.19047619,0.0952381,0.0952381,0.33333333,0.23809524,0.19047619,0.0952381,0.19047619,0.11904762,0.21428571,0.23809524,0.16666667,0.26190476,0.14285714,0.33333333,0.33333333,0.28571429,0.04761905,0.11904762,0.0952381,0.0952381,0.04761905,0.38095238,0.30952381,0.11904762,0.07142857,0.33333333,0.21428571,0.14285714,0.21428571,0.14285714,0.14285714,0.16666667,0.11904762,0.14285714,0.16666667,0.5,1,0.07142857\
0.04761905,0.07142857,0.04761905,0.02380952,0.21428571,0.07142857,0.21428571,0.02380952,0.07142857,0.19047619,0.0952381,0.07142857,0.04761905,0.0952381,0.0952381,0.16666667,0.02380952,0.04761905,0.38095238,0.02380952,0.02380952,0.64285714,0.04761905,0.69047619,0.57142857,0.45238095,0.04761905,0.0952381,0.02380952,0.0952381,0.04761905,0.02380952,0.02380952,0.0952381,0.14285714,0.02380952,0.07142857,0.14285714,0.04761905,0.07142857,0.02380952,0.11904762,0,0,0,0.64285714,0.04761905,0.11904762,0.11904762,0.73809524,0.04761905,0.11904762,0.07142857,0.26190476,0.07142857,0.0952381,0.42857143,0.19047619,0.07142857,0.11904762,0.11904762,0.04761905,0.21428571,0.33333333,0.0952381,0.07142857,1);

matrix rownames D = 1 2 3 4 5 6 7 9 10 11 12 13 14 15 16 17 18 19 23 24 25 26 27 28 29 30 31 32 33 34 35 36 37 38 39 40 41 42 43 44 45 46 47 49 50 51 52 53 54 55 56 57 58 59 60 62 63 64 66 67 68 69 70 71 72 73 74;
matrix colnames D = 1 2 3 4 5 6 7 9 10 11 12 13 14 15 16 17 18 19 23 24 25 26 27 28 29 30 31 32 33 34 35 36 37 38 39 40 41 42 43 44 45 46 47 49 50 51 52 53 54 55 56 57 58 59 60 62 63 64 66 67 68 69 70 71 72 73 74;

mdsmat D, method(nonmetric)  shape(full) s2d(standard)
